# Supplementary material for: Compositional and Structural Modifications by Ion Beam in Graphene Oxide for Radiation Detection Studies
Source: Int J Mol Sci. 2022 Oct 19;23(20):12563. doi: 10.3390/ijms232012563 (PMC9604086; doi:10.3390/ijms232012563)
Supplement: Supplementary file 1 [file ijms-23-12563-s001.zip]

Archive with 1 entries (1 files):
- ijms-1927778-supplementary.pdf
